# Supplementary material for: Factors Associated with Knowledge, Attitudes, and Practices Related to Oral Care Among the Elderly in Hong Kong Community
Source: Int J Environ Res Public Health. 2020 Nov 2;17(21):8088. doi: 10.3390/ijerph17218088 (PMC7672548; doi:10.3390/ijerph17218088)
Supplement: Supplementary file 1 [file ijerph-17-08088-s001.zip]

Archive with 2 entries (2 files):
- ijerph-927767 - Supp. materials/KAP questionnaire.doc
- ijerph-927767 - Supp. materials/STROBE_checklist_cross-sectional study rev.docx
